# Supplementary material for: Factors in the Effective Use of Hearing Aids among Subjects with Age-Related Hearing Loss: A Systematic Review
Source: J Clin Med. 2024 Jul 10;13(14):4027. doi: 10.3390/jcm13144027 (PMC11277177; doi:10.3390/jcm13144027)
Supplement: Supplementary file 1 [file jcm-13-04027-s001.zip]

Archive with 5 entries (5 files):
- Table S1_PRISMA Checklist.pdf
- Table S2_Search Terms.pdf
- Table S3_Study Characteristics and CCAT scores.pdf
- Table S4_Category-wise and Total Critical Appraisal Scores for the 54 Studies Included in the Review.pdf
- Table S5_Table of Normalized SRT Values and Subjective Satisfaction Scores Across Studies..pdf
